# Supplementary material for: Investigating the Epidemiology and Socioecological Dynamics of Hydatid-like Cysts Within a Specific Endemic District
Source: Animals (Basel). 2025 May 30;15(11):1617. doi: 10.3390/ani15111617 (PMC12153600; doi:10.3390/ani15111617)
Supplement: Supplementary file 1 [file animals-15-01617-s001.zip]

Archive with 2 entries (2 files):
- 1. Supplementary File S1—Supplementary Figures.pdf
- 2. Supplementary File S2—Supplementary Tables.pdf
